# Supplementary material for: Microfluidic Sensor Based on Cell-Imprinted Polymer-Coated Microwires for Conductometric Detection of Bacteria in Water
Source: Biosensors (Basel). 2023 Oct 20;13(10):943. doi: 10.3390/bios13100943 (PMC10605092; doi:10.3390/bios13100943)
Supplement: Supplementary file 1 [file biosensors-13-00943-s001.zip]

Archive with 1 entries (1 files):
- biosensors-2652067-supplementary.pdf
